# Supplementary material for: Integrating Transcriptional, Metabolic, and Physiological Responses to Drought Stress in Ilex paraguariensis Roots
Source: Plants (Basel). 2023 Jun 21;12(13):2404. doi: 10.3390/plants12132404 (PMC10346965; doi:10.3390/plants12132404)
Supplement: Supplementary file 1 [file plants-12-02404-s001.zip]

Archive with 1 entries (1 files):
- plants-2374140-supplementary.pdf
